# Supplementary material for: Strategies to reengage patients lost to follow up in HIV care in high income countries, a scoping review
Source: BMC Public Health. 2021 Aug 28;21:1596. doi: 10.1186/s12889-021-11613-y (PMC8403456; doi:10.1186/s12889-021-11613-y)
Supplement: Supplementary file 2 — Additional file 2. List and details of included papers. [file 12889_2021_11613_MOESM2_ESM.xlsx]

## Sheet: Docs Included
N	Source	PMDI/URL/DOI	Document type	Main author	Year	Title	Objective	Study type	Country/Region	Population	Type of strategy	Details on the strategy	Theoretical background	Impact/measurement	Determinants
1	Pubmed	22828593	Article	Gardner LI	2012	A low-effort, clinic-wide intervention improves attendance for HIV primary care.	To report the results of the first phase of the Centres for Disease Control and Prevention/Health Resources and Services Administration Retention in Care project.	Use and analysis of an existing/modified intervention	United States	Reengaging patients were patients who had not been seen in the12-month period immediately preceding the year in which their records were included in the analysis.	Print reminders, brochures for waiting and examination rooms. Verbal messages to be used by all clinical staff	This strategy consisted in a clinic-wide intervention that involved structural changes in the clinics participating in the study, giving brochures to patients, posters in the waiting room and examination rooms, and pro-providers giving messages to all patients. The messages delivered by the brochures and providers were reviewed by com-munity advisory boards representing patient populations from 3…	Clinic staff at each site received a standardized training on strategies for reminding patients about the importance of attending all clinic visits.	Reengaging patients represented 3.3% of the total patients attended during the intervention period. The implementation of the reengagement strategy resulted in large improvements in the chance of keeping 2 consecutive visits. Compared with active patients whose improvement was 5%, this improvement among reengaging patients reached 28.2%. During the implementation period, the average relative impr…	Subgroup differences were found based on sex (greater improvement in female patients), age (patients aged 16–29 years had significantly more improvement than other age groups), race (patients of “other” race had the greatest improvement), and risk group (greater improvement in heterosexuals and injection drug users than in men who have sex with men)
2	Pubmed	23669157	Article	Udeagu C	2013	Lost or just not following up: public health effort to re-engage HIV-infected persons lost to follow-up into HIV medical care.	To locate persons living with HIV (PLWH) presumed lost to follow-up (LTFU), and assist them with partner services and linkage to HIV-related care.	Longitudinal follow-up using HIV surveillance registry.	United States (New York)	Population-based registry of all persons diagnosed with AIDS in NYC since 1981	Stepwise approach consisted in: phone calls, letter mailed to last known NY address and home visit if no contact was made	Lists of PLWH presumed-LTFU was narrowed by removing all residential address not confirmed with the NYC social services agencies. Methods used to locate PLWH included phone calls, sending letters and home visits. Contacted patients were asked to confirm the date of their last visit. Those who did not visit any HIV specialist during the last 9 months were offered assistance to care facilities and …	Not informed	In total 797 were considered LTFU, of them 14% (n=113) could not be located and 86% were located (n=684). Among those located, 33% were in care (n=229), 7% (46) had moved or been incarcerated outside of NYC or had died and 60% were confirmed LTFU (n=409), then 77% were linked to care (n=315) and 23% refused linkage (n=94). Finally, 76% of LTFU were returned to care (n=240) and at 12 months 97% (n…	Almost all of the LTFU returned to care (95%) had a viral load count and 49% had a T-Cell count withing 12 months of their return. Race: black (67%) or Hispanic (30%). 161 of the 409 confirmed LTFU reported reasons for lacking recent including ‘feeling good’ about their health (41%), day-to-day responsibilities and not liking or trusting healthcare workers.
3	Pubmed	26068720	Article	Bove JM	2015	Outcomes of a Clinic-Based Surveillance-Informed Intervention to Relink Patients to HIV Care.	To instituted and evaluated a relinkage program that uses clinical data to identify potentially out-of-care patients, matches those data to public health surveillance, and employs a linkage specialist (LS) to coordinate care relinkage.	Definition and assessment of a relinkage program and comparison with a control group	United States (Seattle, Washington)	Out of care patients were eligible if: 1) are HIV-infected, 2) have not died or transferred care, 3) completed ≥ 1 visit in the past 1000 days and 4) have not completed a visit for ≥ 12 months prior to the extraction date.	Creating a list of out-of-care patients to be searched in other database. Identification of patients, phone contact, emails, contact with others (designated emergency contact)	The Linkage Specialist (LS) investigated each eligible case, attempted to contact patients, and assisted them with scheduling and completing a medical visit. The LS works in coordination with case managers and medical providers, searched health records for information about each patient's status. Methodology included 1) three attempts at phone contact using the phone numbers on record; 2) one att…	Not informed	753 persons who appeared to be out of care but 347 (46%) were found in other services in the same jurisdiction and 249 (33%) were reported as migrated, Thus, 157 (21%) were assigned to the intervention. A quarter of these 157 patients (n=40, 25%) relinked by their own, the linkage specialist was not able to contact 21% (33) due to the lack of information, 54% (84 persons) were contacted and 38 (4…	Age over 30 years and income over $30,000 were independently associated with a longer time to relinkage.
4	Pubmed	26011034	Article	McMahon JH	2015	Clinic Network Collaboration and Patient Tracing to Maximize Retention in HIV Care.	To determine whether people who have been previously engaged in HIV care in Melbourne and now have ‘unknown outcomes’ have died, transferred their care to another site or become disengaged from care. Furthermore, this work sought to identify individuals with unknown outcomes who are subsequently able to re-engage in HIV care and reasons why this occurred.	Development and testing of a reengagement strategy	Australia (Victoria)	PLWH with unknown treatment outcomes were identified based on one or more attendances where a HIV viral load test was performed. From this group of individuals it was established who did not have a viral load performed for the 9 months subsequent to 31 May 2013, therefore up until 28 February 2014.	Cross-referencing data between sites and phone tracing.	Individuals who could be contacted for phone tracing and had experienced interruption in care, were asked about reasons why they may have interrupted using a standardized questionnaire including: feeling well, being too busy to attend, financial barriers, issues with transport to clinic, and any additional factors which may have contributed to care interruption. No details of the type of professi…	Not informed	167 patients received an intervention to reengage and 78 (47%) of them were confirmed as transferred, 27% remained unknown, 20% returned to care or reengaged, 3% died, 3% declined care.	When examining baseline factors of people who remained unknown compared to those who returned to care after the intervention, being treated for a psychiatric condition or presence of symptoms of a psychiatric illness was present in 55.6% of people who remained with unknown outcomes compared to 20.7% without this classification. Those of a non-English speaking background more often remained with u…
5	Pubmed	25748668	Article	Buchacz K	2015	Using HIV surveillance registry data to re-link persons to care: the RSVP Project in San Francisco	To assess the feasibility and yield of using the San Francisco Department of Public Health (SFDPH) enhanced HIV surveillance system (eHARS) to identify and re-engage such persons in care	Development and testing of a reengagement strategy	United States (San Francisco)	Persons with HIV infection (a) aged 18 years and older and alive on the index date; (b) without HIV VL test result or CD4 cell count reported for nine months before the index date; and (c) with an HIV VL > 200 copies/mL at last measurement obtained nine to 15 months earlier.	Identification and confirmation of LTFU patients with medical providers, phone and letters contacts	Contacts were made using the enhanced HIV/AIDS reporting system (eHARS) to identify persons who appeared to have fallen out of HIV care. Eligible persons who were located and contacted by staff and agreed to participate in this project met with at the health department or another convenient location. Contacting LTFU cases by telephone (up to 10 times); if telephone contact was unsuccessful, a let…	Not informed	Based on the review of address and provider information, 434 were eligible, 113 (26%) were excluded because they live out of the Greater San Francisco (GBA) and 39 (9%) were treated out of GBA. Of the 282 persons investigated, 79 (28%) could not be located, 48 (17%) had moved outside the GBA, and 30 (11%) did not respond to repeated at tempts to contact them. Among the 75 persons finally intervie…	Among the 75 persons interviewed, 87% were male, 85% gay, bisexual or other men who had sex with men (MSM), 43% non-Hispanic white, and 79% had San Francisco as their county of last residence. Their characteristics were not statistically significantly different from the 207 persons who were also investigated but could not be interviewed. Among 75 persons interviewed, 13 (17%) did not have any lab…
6	Pubmed	27495147	Article	O’Connell	2016	Factors associated with non-retention in HIV care in an era of widespread antiretroviral therapy.	to describe prevalence and characteristics of patients disengaged from care at an urban ambulatory HIV clinic.	Nested case–control study	Ireland (Dublin)	All patients who disengaged from HIV care for greater than a one yeartime period, from 2007 to 2014 were identified with a departmental database.	Identification of disengaged patients in a department database with a retrospective electronic patient review	Phone contacts with disengaged patients were performed and those who were successfully contacted were interviewed and invited to reengage treatment. No details of the type of professional in charge of the intervention were provided.	Not informed	Telephone follow-up of 243/250 (97%) patients was undertaken, no contact details were available for 7/250(3%) of patients. Successful contact was made with 47/243 (19%) of patients. Contact was unsuccessful for the remaining 196 (81%) patients as contact details were no longer up-to-date, and the person could not be reached. When interviewed over the phone, 34 (72%) stated they were willing to re…	Not informed
7	Pubmed	27217266	Article	Giordano TP	2016	A Randomized Trial to Test a Peer Mentor Intervention to Improve Outcomes in Persons Hospitalized With HIV Infection.	To test the efficacy of the intervention in a randomized, controlled trial of patients hospitalized in our public hospital.	Randomized controlled trial	United States	Out-of-care patients were defined as those recruited at hospitals with an HIV infection and without a registered visit during the last 9 months without at least 3 consecutive HIV VL results <400 c/mL over atleast 6 months.	This study used a peer mentoring intervention developed as a programmatic intervention for outpatients newly entering care. Modification were made following the Information, Motivation and Behavioural model.	The intervention is delivered during 2 in-person sessions in the hospital (lasting between 20 and 45 minutes), followed by telephone calls after discharge over the next 10 weeks. The intervention focused on mentors serving as role models for successfully managing HIV infection and for encouraging active self-management. Information was provided in the form of standard brochures and brief instruct…	Information, motivation and behavioral (IMB)	In both, the intervention and control groups, the retention in care at 6 months was similar (28%). Authors reported failures in the intervention and reported reasons such us length (intervention was brief: 10 weeks), content (largely focused on improving IMB skills, while these components may be important drivers of care-seeking behaviour and self-management, they may not be adequate to overcome …	No differences were reported between the intervention and control group
8	Pubmed	26484741	Article	Wohl AR	2016	The Navigation Program: An Intervention to Reengage Lost Patients at 7 HIV Clinics in Los Angeles County, 2012-2014.	To reengage lost HIV clinic patients in Los Angeles County using best practices from disease investigator services locator activities and the Antiretroviral Treatment Access Study (ARTAS), a CDC-recommended intervention.	Demonstration project to help other health departments and agencies develop and implement effective linkage and reengagement programs	United States (Los Angeles)	Patients were recruited if (1) had no HIV care visits in 6–12 months and last viral load was greater than 200 copies per milliliter; (2) had no HIV care visits in 12 months; (3) were newly diagnosed and never in care; or (4) were recently released from jail/prison/other institution with no regular HIVmedical provider.	Antiretroviral Treatment and Access to Services (ARTAS) and some modification on its content and length.	ARTAS encourages patients to identify personal strengths, set goals, and develop a plan for linkage and adherence to medications over several individual sessions. Specific modifications included an increase from 5 to 10 sessions, elimination of the incentive, combination of the “linking to resources” and “enhancing strengths” components with the added flexibility of alternating between these 2 ac…	Strengths-based case management intervention with some modification on the length and number of some activities.	Among the 1139 out-of-care patients, 36% were in care elsewhere, 29% could not be located, 8% returned to the clinic independently, 7% were confirmed as no longer residing in LAC, 6% were deceased, 4% declined enrollment, 3% were institutionalized in either a jail, prison, or mental health facility, and 7% (n=78) were located and enrolled in the Navigation Program. Among the 78 enrolled participa…	Among the 78 enrolled lost clinic patients, 42% were 40–49 years of age, 78% were men, 71% were Latino, 18% were African American, 50% self-identified as gay, 39% were born in Mexico, 57% had no health insurance, 64% had annual incomes less than $10,000, 44% were unemployed, and 25% had a story of noninyection drug use.
9	Pubmed	28394820	Article	Seña AC	2017	The North Carolina HIV Bridge Counsellor Program: Outcomes From a State-wide Level Intervention to Link and Reengage HIV-Infected Persons in Care in the South.	To assess the proportion and characteristics of PLWH who received SBC services, the service types and frequency, and key performance outcome measures for clients served by the program	Analysis of the statewide implementation study to reengage out-of-care PLWH	United States (North Carolina)	PLWH who had not kept medical appointments in > 6-9 months and could not be contacted.	State Bridge Counsellor (SBC) searched out-of-care patients in secondary databases, made phone calls and carried out field visits to locate patients	SBCs were responsible of confirming if out-of-care patients had visited another clinic and he/she updated the referring agency of the patient change. For PLWH with no evidence of care, SBCs conducted additional searches in the databases from the AIDS Drug Assistance Program, NC Department of Corrections, and the internet to determine the client status. SBCs conducted at least three phone calls an…	Strengths-based counseling	Among the 606 PLWH who were out-of-care and received re-engagement 250 services, only 46% had care re-initiated within 90 days from referral; this proportion increased to 78% within 365 days of referral. Fifty percent of the PLWH receiving re-engagement services were retained in HIV care and 51% achieved VLs within one year.	Among persons who recieved re-engagement services, non-white PLWH had a higher likelihood ratio of being reengage in care withing 90 days. An increased ratio of viral load suppression was noted among PLWH who were 40-49 years of age and >50 years, compared to those 18-29.
10	Pubmed	28488904	Article	Bean MC	2017	Use of an Outreach Coordinator to Reengage and Retain Patients with HIV in Care.	to identify PLWHA who were lost to care and attempt reengagement through phone call, letter, and home visit interventions.	Piloting of an outreach program to reengage out-of-care (OOC) patients	United States (South Carolina)	Out of care patients, defined as those who had attended clinic at least once from 2009 to 2014 and were not retained in care in 2014 for 12 months.	Identification of patients, phone contact, letters sent and home visits	Use of medical record to categorise patients: deceased, incarcerated, moved/transferred care, or lost to care. Phone calls, with messages to voicemail requesting a return call and left contact information. Personalized letter was written and mailed to the patient at the last known address. The coordinator’s telephone was a secure direct cell phone not linked to clinic. If the coordinator was unab…	Not informed	A total of 233 patients were included in the OOC cohort, according to the inclusion criteria. Of these 233, the outreach coordinator found that a majority of patients, 119 (51%), were lost to care. Reengagement was seen in 52 (44%) patients lost tocare, and among those who reengaged, 26 (50%) were retained in care in 2015.	Reengaged were less males, more African American but none of the demographics were significantly different
11	Pubmed	27902561	Article	Tesoriero J	2017	Improving Retention in HIV Care Through New York's Expanded Partner Services Data-to-Care Pilot	To investigate whether Data to Care work can be effective when applied outside large metropolitan areas and/or closed health care systems, by evaluating a partner service (PS)-based DTC pilot project implemented in upstate New York	Assesment of an implemented program	United States (New York)	People living with HIV with no prognostic or diagnostic laboratory results (viral load [VL], CD4, or genotype) in the prior 13 to 24 months were classified as a presumed out-of-care (OOC) cases	Data to care (D2C): public health strategy that aims to use HIV surveillance data to identify HIV-diagnosed individuals not in care, link them to care, and support the HIV Care Continuum	Used of HIV surveillance laboratory data to classify PLWDHI with no prognostic or diagnostic laboratory results (viral load [VL], CD4, or genotype) in the prior 13 to 24 months. Advocates of the Extended Partner Services searched regional Health Information databases, conducted vital status verification matches, searched jail and prison directories, conducted LexisNexis Accurint for Government se…	Motivational interview	A total of 1115 patients were classified as out-of-care and 83% of them were located. Among those located, 39.2% were found to be residing outside the pilot county (out of jurisdiction). Approximately 1 in 4 individuals were confirmed to be OOC (23.7%), whereas approximately 1 in 5 individuals (22.5%) were determined to be current to care and 133 persons (13.5%) were confirmed deceased. Of the 23…	Relinkage success did not differ significantly either by gender or by transmission risk. There was a direct relationship between age group and relinkage, with the successful relinkage increasing from 55.3% among those aged 20 to 29 years to 93.8% among those 60 years and older. Reengagement and retention in care did not differ significantly by gender, age group, race/ethnicity, or transmission ri…
12	Pubmed	27590445	Article	Keller J	2017	HIV patient retention: the implementation of a North Carolina clinic-based protocol.	To describe and detail the esential components for implementing the clinic-based NC-LINK Retention Protocol, part of the Special Projects of National Significance initiative, which utilized a systematic approach to identify, locate, and reengage out-of-care patients who did notattend a clinic appointment for over nine months in a neffort to improve overall retention in care.	Study protocol and implementation	United States (North Carolina)	Patients out of HIV care for nine months	Identification of patients, phone contact, letters sent and home visits	Initial identification of out-of-care patients through electronic records. Contating patients who fulfiled criteria by phone an vioce mail and then sending letters. Non located patients were also tried to be located in jail and state and federal prision, registries of pharmacies and other known providers. Patients successfuly located were offered to assist to the clinic for a new appointments to …	Not informed	A total of 452 patients were identified for reengagement services and 194 (43%) of them returned to care. 108 (24%) had another definitive outcome (incarcerated, deceased, or relocated) and 150 (33%) were referred for additional follow-up to locate and reengage in care.	Not reported
13	Pubmed	29991608	Article	Swygard H	2018	Implementation of the North Carolina HIV Bridge Counselling Program to Facilitate Linkage and Reengagement in Care for Individuals Infected with HIV/AIDS.	To assess the implementation process and utilization of a new intervention, we reviewed the planning process, evidence-based models, and communication strategies contributing to the development of the program.	Assesment of an implemented program	United States (North Carolina)	HIV-infected persons and out-of-care PLWH who did not attend an HIV medical appointment in the last 12 months (using absence of all documented HIV viral load, CD4 level, and ART prescription in the preceding 12 months)	Patient-centred strategies + ARTAS. Clinics were encouraged to develop monthly out of-care lists for SBC referrals. Diseases intervention specialists were responsible of tracking programes	ARTAS encourages patients to identify personal strengths, set goals, and develop a plan for linkage and adherence to medications over several individual sessions (range of 2 to 5 sessions, median of 2). Referrals of lost-to-care patients were encouraged from clinic staff to SBCs, who conducted phone contacts, database searches, internet searches, and field visits to locate and reconnect PLWH to c…	Strengths-based counseling model	Increasing numbers of referrals for reengagement services were sent to SBCs by clinic staff and DIS over the implementation period. At the end of 2014, approximately 150 referrals were received per quarter at a time when over 28,000 PLWH were residing in North Carolina, making the referral rate approximately 5 per 1000 PLWH.	Not informed
14	Pubmed	29465679	Article	Dombrowski JC	2018	A Cluster Randomized Evaluation of a Health Department Data to Care Intervention Designed to Increase Engagement in HIV Care and Antiretroviral Use.	To determine the effectiveness of the Data to Care strategy in Seattle & King County	Cluster Randomized Evaluation of an existing program (D2C, Data to care)	United States (Washington)	Eligible cases who had been diagnosed with HIV for ≥6 months who were out of or poorly engaged in HIV care: 1) VL>500 and CD4<350 cells/mm3 at the time of last report in the prior year (“recent unsuppressed VL”) or 2) no CD4 or VL in the past year (“12 month gap in laboratory reports”) or 2.	Data to care (D2C): public health strategy that aims to use HIV surveillance data to identify HIV-diagnosed individuals not in care, link them to care, and support the HIV Care Continuum	Cases were identified from the King County enhanced HIV/AIDS Registry System (eHARS) in Washington State, regardless of the jurisdiction of diagnosis. DIS contacted eligible individuals by phone and offered a face-to-face meeting (45 minutes) for which the participant was compensated $50. The meeting included a structured interview to identify barriers to care and treatment and development of a p…	Not informed	Disease intervention specialists determined that 15% of the 997 cases had moved out of the area and 3% (30) died. Among those that were assigned to the clusters (n=661), 130 (20%) were not contacted because a medical provider recomendation, 288 (44%) were unable to contact, 51 (8%) declined participation, 28 (4%) accepted but did not complete intervention. Among persons who completed the structur…	Outcomes did not differ significantly between patient subgroups, and sensitivity analyses varying the approach to censoring deaths did not change the results.
15	Pubmed	28451888	Article	Bean MC	2018	Use of an Outreach Coordinator to Reengage and Retain Patients at Risk of Falling Out of HIV Care, Does the Amount of Time Matter?	To perform phone and letter interventions to improve retention in patients at risk of falling out of care	Cost-effective analysis of the length of an intervention	United States (South Carolina)	Patients were included in the analysis if they were at risk of falling out of care, defined as having a no show to an HIV clinic visit in 2014.	Interventions included phone calls (text messages) or letters divided as: visit reminders, outreach, or missed visit follow-up.	Patients were included if they were at risk of falling out of care (no show to an HIV clinic visit in 2015). All of these patients received an intervention by the out-reach coordinator. Interventions included phone calls (in-cluding text messages) or letters in one of three categories: visit reminders, outreach, or missed visit follow-up. Phone calls used this basic script: ‘‘Hi, this is Linda, I…	Not informed	Among 1242 patients recieving care, 61 (5%) met the creteria of out-of-care and 98% of them recieved the intervention. Reengagement reached 82% and retention in care was 36%. The mean intervention time per patient was 59 min ranging from 15 to 300 min.	The mean intervention time per patient was similar for those who were and were not retained in care by the HRSA definition.
16	Pubmed	29611094	Article	Donovan J	2018	Past Care Predicts Future Care in Out‑of‑Care People Living with HIV: Results of a Clinic‑Based Retention‑in‑Care Intervention in North Carolina.	To describe the demographic and clinical characteristics of PLWH who are retained in care after receiving a clinic-based protocol to identify, locate and attempt to return to care out-of-care patients in HIV care	Use and analysis of an existing/modified intervention	United States	Patients were if they were identified as potentially out-of-care based on lack of attendance at a medical visit in the prior 6–9 months and had no known future appointment scheduled.	This intervention was based on clinic appointment attendance.	Initial out-of-care lists were manually reviewed by clinic staff to remove patient with future scheduled appointments or who were already known by staff to have moved, died, or become incarcerated. Then, clinic-based retention staff used letters, phone calls, and database searches to locate, contact, and reschedule the out-of-care patients with the goal of retaining the patient in active care. Th…	Not informed	Of the 1118 patients identified as out-of-care, more than half (61%) of them were identified in care, 80 (7%) were found to be ineligible (26 deceased, 40 incarcerated, 14 with missing outcomes), and 326 (29%) were not located. Fifty-eight percent of out-of-care patients who were located by retention staff returned in care within 90 days of their retention referral, 75% within 180 days and 83% wi…	A higher percentage of 40–49 year-olds achieved VS at 180 days than 18–29 year olds, but no other demographic factors predicted care at 90 days or VS at 180 days. Having insurance at prior care, having a care visit in the year prior to referral and having VS at prior care visit were associated with VS at 180 days of follow-up.
17	Pubmed	31167605	Article	Edwards RJ	2019	Implementation and outcomes of a patient tracing programme for HIV in Trinidad and Tobago.	To determine if a patient tracing programme would provide an important opportunity for the early and aggressive follow up of patients who may be prone to miss their clinic appointments.	Retrospective study (routine patient tracking programme)	Trinidad & Tobago	People living with HIV (PLWH) without registered visits for three months.	Identification and tracking patients who lost contact for three months or more. Active searching and patient tracking	Creating a list of lost-to-care and call them by phone (maximum three times) elicit barriers/reasons for missed appointments. Provided medication information (importance of adherence) and referrals to social work services. Followed up with other HIV treatment sites to verify whether patients had sought care at other clinics, confirm deaths, migration or incarceration. Scripts for phone contacts w…	Motivational interview	Of the 6250 patients, 1058 were identified as missing their clinic appointments, and 27 (2.5%) of them were transferred to another clinic, 64 (6%) confirmed dead, 35 (3.3%) hospitalised, 50 (4.7%) migrated and 16 (1.5%) incarcerated. The remaining 866 patients identified as LTFU were eligible for the programme and traced for active follow up and contacted via phone calls. 3,3% hospitalized, 4,7% …	Determinants of reengagement included gender: less females than males; orientation: less MSM; ethnicity: more Asians; and drugs consumption: less users.
18	Pubmed	30821484	Article	Udeagu C	2019	Health department-HIV clinic integration of data and human resources to re-engage out of care HIV-positive persons into clinical care in a New York City locale.	To describe an enhanced data to care (eD2C) initiative combining New York City (NYC) Department of Health and Mental Hygiene (DOHMH) HIV surveillance data and a collaborating HIV clinic records to identify and re-engage into care persons living with HIV (PLWH), and presumed to be out of care (OOC).	Testing a combination of surveillance data and an HIV clinic records to identify and reengage out-of-care (OOC) patients into HIV care	United States (New York)	Presumed out of care (OOC) persons in the clinic medical records. PLWH lacking HIV viral load (VL) or CD4 cell count reports in the registry for at least nine months were selected.	Data to care (D2C): public health strategy that aims to use HIV surveillance data to identify HIV-diagnosed individuals not in care, link them to care, and support the HIV Care Continuum	Clinicians created a line-listing of OOC persons with locating information. Specialists conducted searches of social services databases per routine D2C. Specialists added the additional information gathered from these searches to the electronic file of presumed-OOC persons. Persons deemed to have moved out of NYC or had died were removed from the list of presumed-OOC persons. Following these acti…	Not informed	Between 20% and 23% patients were not located in the combined samples (n=183 and 3417 respectively). Patients currently in care were 2% in one of samples and 16% in the other. Refusals to reengage ranged between 24% and 32% and active reengagement ranged between 25% and 29%.	Compared to the rutinary D2C the eD2C had more non-Hispanic blacks, females and persons with more than 2 years of OOC
19	Pubmed	31425393	Article	Kunzweiler C	2019	Using HIV Surveillance and Clinic Data to Optimize Data to Care Efforts in Community Health Centres (CHC) in Massachusetts: The Massachusetts Partnerships for Care Project.	To describe Data to Care processes of the Massachusetts Partnerships for Care (MA P4C) project and identify factors associated with engagement, retention, and viral suppression outcomes.	Use of a local registry to test an existing method to identify and engage patients who had fallen out of care	United States (Massachusetts)	Out-of-care (OOC) patients in need of linkage or re-engagement (aged 18 years or more). Patients for each CHC who did not have a CD4 or viral load test completed in the previous 6 months [6-month out of-care (6M-OOC)] or who did not have a CD4 or viral load test completed within 3 months of being diagnosed.	Generating lists of patients not in care based on a temporal gap in laboratory results, missed clinic visits, and provider concern regarding engagement.	Creating a list of OOC patients comparing different medical sources. Phone calls (no details on the number of phone calls made), text messages, letters and home visits. 30 days of tracking period before closing cases. Field epidemiologists, as necessary, called to schedule appointments, accompanied patients to appointments, provided reminders, and arranged transportation. Field epidemiologists co…	Not informed	1418 patients potentially out of care. Approximately a half of patients were confirmed as in care (53.9%), 19% categorized as other (i.e. additional time to determine status), 12.1% had an upcoming visit, 6,6 not longer considered patients (i.e. died), 83 (5.9%) were confirmed to be out of care, 44 of those out of care (53%) received services or were re-engaged in care within 90 days, 45 (54%) we…	Being re-engaged or retained was lower for patients who were 6 months out-of-care (vs. those newly diagnosed). Patients with an AIDS-defining condition had increased odds of retention and viral suppression. The odds of viral suppression were reduced for patients who reported exposure categories other than men who have sex with men and were younger (30-49 years vs. ≥50 years).
20	Pubmed	31129991	Article	Saafir-Callaway B	2019	Longitudinal outcomes of HIV- infected persons re-engaged in care using a community-based re-engagement approach.	To determine whether re-engaging PLWH results in improved long-term clinical outcomes.	Use of survillance and clinical data to assess reengagement outcomes	United States (Washington)	PLWH considered OOC (i.e. no evidence of a viral load (VL) result, CD4 result, or care visit for the immediate past 6–12 months.	Recapture Blitz (RB) (using a combination of surveillance and clinical data)	Over the 60-day recapture period, participating provider’s staff attempted to re-engage those considered out of care through phone calls, letters, e-mail, in-person conversations, and text messages among other strategies. Providers then submitted a contact log to the Department of Health following the 60-day period.	Not informed	Provider staff attempted contact with 569 of 686 persons (82.9%) who were identified as potentially OOC. The majority of the cohort (65.0%) re-engaged in care within the 18 months post-RB. Among the 57 people re-engaged during RB, VS were stable at each point over the 18-month follow up (47.4%)	This cohort was predominately black (77.7%), male (68.0%), aged 30–49 (49.5%), MSM (42.7%), and had a median time OOC of approximately one year. While not statistically significant, the median time since diagnosis was slightly longer among those not re-engaged during RB compared with those who were re-engaged. (7.0 years v. 5.7 years)
21	Pubmed	29637387	Article	Fadul N	2019	Characteristics of Out-of-Care Patients Who Required a Referral for Re-engagement Services by Public Health Bridge Counsellors Following a Brief Clinic-Based Retention Intervention.	To determine if significant demographic and clinical differences existed among out-of care patients who were located through clinic-based retention efforts and those who required subsequent referral to the SBC.	Comparison of two different interventions: the use of the clinic-based retention protocol and public health State Bridge Counselor (SBC) re-engagement protocol and re-engaging out-of-care patients.	United States (North Carolina)	Known HIV-infected patients 18 years of age and older who were already linked to care and had not received HIV medical care from the clinic within the past 6–9 months.	Public health State Bridge Counsellor (SBC): Phone contacts, internet searches, and coordination with pharmacies and other medical settings.	A retention services ‘tab’ was created and staff recorded the time spent searching for each patient and the types of actions taken to locate the patient (e.g., electronic medical record review, internet searches, phone contacts, pharmacy contacts, etc.). Assistance provided to address barriers to care such as transportation, appointment scheduling, patient education or referral. Clinic-based rete…	Strengths-based case management	Of the 264 patients who were referred from the clinic intervention, 77 (29%) received an SBC service (The remaining 187 patients were found to be deceased or incarcerated or were not able to be reached by the SBC or had evidence of re-location out of state). Among those receiving reeengagement services, 40% were not located, 16,6% were reeengaged, 14% were verified as in care and the rest were re…	There were no significant differences in age, gender, race/ethnicity or HIV risk group between the patients that received an SBC service and those that did not. Patients who were referred to the SBC were more likely to have a detectable VL at the last clinic visit as compared to those who were located by the clinic-based protocol alone. These patients potentially had more on-going challenges with…
22	Pubmed	28975427	Article	Parnell H	2019	Lost to Care and Back Again: Patient and Navigator Perspectives on HIV Care Re-engagement.	To describe the encounters between PLWH who were lost-to-care and the State Bride Counselors working with these individuals to re-engage them in care; and to characterize the adaptation of and use of the engagement domain components included in ARTAS within these encounters.	Qualitative: interviews	United States (North Carolina)	Out-of-care PLWH disengage from care between 6 and 9 months	Antiretroviral Treatment and Access to Services (ARTAS) + State Bridge Counsellors	This study utilized a qualitative approach to explore the perspectives of HIV patients who had fallen out-of-care and the State Bridge Counselors, North Carolina Division of Public Health (NC DPH) employees, who located themand helped them re-engage in HIV care as part of the NC-LINK State Bridge Counselor intervention. Medical staff at HIV clinics referred HIV patients who were out-of-care to th…	Strengths-based	Informants interviewed mentioned that navigators practiced active listening with LTFU to identify their interests. The navigators’ eagerness to listen made it easier to share their experiences and PLWH echoed this and described that when navigators reacted positively and addressed their apprehension to return to HIV care. PLWH expressed that navigators emphasized that care re-engagement was the u…	Not informed
23	Pubmed	30950300	Article	Enriquez M	2019	Peers Keep It Real: Re-engaging Adults in HIV Care.	To examine the acceptability and the workings of the intervention to help adults who disengage from care and to examine the intervention on the participants’ engagement in HIV care and adherence to ARV medications.	Use and analysis of an existing/modified intervention	United States (Missouri)	Criteria for inclusion were, age 18 years or older, (2) ability to speak English or Spanish, (3) documentation of nonadherence to ARVmedications and/or being out of medical care >6 months, (4) HIV-1 RNA by polymerase chain reaction (PCR) not suppressed (ie, >1000 copies), and (5) community-dwelling individualwith access to ARV medications.	The Peers Keep It Real “Ready”. Interventions were carried out by Peer interventionists	Peers met participants for study sessions at mutually agreed-upon dates/times. Permission was obtained from eachparticipant to send reminders about study session dates/times via phone call or text message. Intervention activities focused initially on identifying individual, community, and system barriers to achieving the desired goals of engagement in care, medication adherence, and sustained sup…	Social Cognitive Theory and the readiness stage of Wellness Motivation Theory	Of the 30 patients enrrolled, 10 were lost and 20 (66%) recieved the intervention and remained engaged at 6-months. The intervention increased the chance of viral load suppression by 5.2-fold. Among the participants who received the Peers Keep It Real intervention, the majority (90%) were adherent at 6 months post intervention, that is, they had a suppressed HIV viral load. At the 1-year postinte…	Not informed
24	Pubmed	31660364	Article	Sharp J	2019	Health Information Exchange: A Novel Re-linkage Intervention in an Urban Health System	To report the outcomes from an public Health Information Exchange (HIE) re-linkage intervention in a large urban health information system	Testing a combination of a public health informatio system + social worker-based linkage resource to provide linkage resource and motivation to out-of-care patients	United States (Georgia)	All patients ≥18 years of age diagnosed with HIV who had no CD4 or HIV-1 RNA tests during the last 14 months is were assessed for study inclusion.	Lists of out-of-care patients were generated based on a public health registry and these lists were then used by social workers to aproach patients and tried to reengage them.	Social workers were notified by the Electronic notification system about out-of-care patients and treied to aproach them to give information on treatment, helped them on how to overcome barriers and offered re-linkage support (either to the prior site of care or another clinic, known as the Infectious Disease Program (IDP). Patients are able to walk into the IDP to initiate enrollment and see a p…	Motivational interview	166 patients identified by the electronic system, 18 (11%) self-reported being engaged in care and 1 patient was known to be HIV negative (erroneous alert) resulting in 147 out-of-care PWH generated an alert; these individuals represent our study population. Of 98 patients generating an electronic notificataion, 20 received the social worker intervention and 12 (60%) linked to care within 6 month…	No differences were reported between groups
25	Pubmed	30980279	Article	Chang E	2019	Predictors of Successful HIV Care Re-engagement Among Persons Poorly Engaged in HIV Care	To determine whether factors collected in the course of the D2C program in Seattle & King County predicted successful patient re-engagement in order to develop an evidence-based approach to identify individuals at high risk for persistent poor engagement who might benefit from earlier higher-intensity interventions.	Prospective cohort of individuals with HIV enrolled in a Data to Care (D2C) program: the Care and Antiretroviral Promotion Program (CAPP).	United States (Washington)	All individuals with a last known residence in King County who appeared to be poorly engaged in HIV care, defined as having no CD4 or viral load reported to surveillance for ≥ 12 months or a viral load of > 500 copies/mL at last report ≥ 6 months after HIV diagnosis.	Identification of LTFU patients, tracking and contacting attempts, offering enrollement and patients' barriers assessment	The surveillance team used HIV surveillance data to identify all individuals with a last known residence in King County who appeared to be poorly engaged in HIV care. Disease intervention specialists (DIS) contacted medical providers for each eligible case then attempted to contact the individual PLWH and offer enrollment. The baseline interview included a structured interview to assess barriers …	Not informed	Of the 408 CAPP participants, 204 (50%) successfully re-engaged in HIV care in the 12 months after the initial CAPP encounter. Of these, 137 (67%) met criteria for both continuous care engagement and viral suppression, 48 (24%) were continuously engaged in care but not virally suppressed, and 19 (9%) were virally suppressed but not continuously engaged in care.	The only variable significantly associated with re-engagement was having reached viral suppression by the time of the CAPP interview.
26	Pubmed	31899701	Article	Anderson S	2020	Improving Engagement in HIV Care Using a Data-to-Care and Patient Navigation System in Louisiana, United States	To evaluate the impact of a combined data-to-care and patient navigation system (implemented in 3 cities in Louisiana) in a population of individuals who are known to be disengaged from care.	Analysis of two implementation strategies to reengage out-of-care PLWH and test how they worked in two groups	United States	This study examined engagement outcomes for two separate populations of PLWH who were not engaged in the continuum of care: (a) newly diagnosed clients who had not yet linked to care and (b) previously diagnosed and out-of-care persons.	Creating a list of out-of-care patients to be searched and offer them alternatives to reengage.	LA Links uses HIV surveillance data to indentify PLWH and determine their status. Linkage-to-care coordinators (LCCs) used lists of out-of-care and offer them different LCCs attempt to contact individuals on their lists, explain the purpose, and enroll PLWH in the program. Once enrolled, LCCs work with individual PLWH for 90 days or more, guiding them through the process of linking to or reengagi…	Not informed	A total of 843 persons met the inclusion criteria for the newly diagnosed and not-in-care sample, of whom 314 (37%) linked to care during the study period. In the previously diagnosed and not-in-care sample, 5,714 persons met the inclusion criteria, of whom 2,404 (42%) linked to care during the study period. Results were similar for diagnosed PLWH with and not-in-care individuals who were 17% mor…	No differences were reported between groups
27	Pubmed	32995350	Article	Sachdev D	2020	"Is a Bird in the Hand Worth 5 in the Bush?": A Comparison of 3 Data-to-Care Referral Strategies on HIV Care Continuum Outcomes in San Francisco	To compare key outcomes of three strateges including the proportion of PWH who were (1) able to be located and enrolled by staff, (2) re-engaged in HIV care, (3) virally suppressed 12 months after enrollment, and (4) durably virally suppressed.	Comparative study testing three different strategies	United States (San Francisco)	Persons Not-in-Care were recruited between 2015 and 2017 from (1) health care providers, (2) HIV surveillance, and (3) a clinical electronic medical record (EMR) registry matched to surveillance. All referrals were identified through the absence of viral load or CD4 test results or the presence of a recent high viral load value (eg, VL >1500 copies/mL within last 4 months or no VL in >15 months).	Identification, active searching, patient tracking and reengagement	The public health Department of San Francisco created the Linkage, Integration, Navigation and Comprehensive Services (LINCS). Navigators of the LINCS received referrals from healthcare providers and other HIV surveillance programs, and attempt to locate using access to multiple electronic systems, the public health hospital (EMR) and other disease intervention searching tools. Referral outcomes …	Motivational interview and strengths-based case management	A total of 953 patients were referred by the three sources combined, 260 (27%) were inelegible, 201 (21%) not located, 146 (15%) already in care, 113 (12%) refused linkage and 233 (24%) were linked to the reegagement proces. Among those who were enrolled in the reengagement srategy (233), retention in care reached 58% and viral supression at 12 months was 53%.	Viral suppression increased by 47% among blacks, 34% among Latinx, 31% among methamphetamine users, and 27% among people experiencing homelessness. Notably, there were no differences in relative improvements by race, methamphetamine use, or housing status.
28	Google	No applicable	YouTube video. CAHR 2020 Virtual (29th Annual Canadian Conference on HIV/AIDS Research). Canadian Association for HIV Research	Linthwaite B	2020	Lost & Found: An intervention to reengage HIV-positive patients into care	To simplify, formalise, and built on work done by Chronic Viral Illness Service (CVIS) nurse using an implementation science approach	Use and analysis of an existing/modified intervention	Canada	Three groups of population in risk were identified and reviewed by nurses: high (CD4 > 100 cells/uL or CD4 100-200 + VL>40 copies combine with 3 months without visits), intermediate (CD4 100-300 + <40 copies or CD4 >200 + VL > 40 copies or Non ART polypharmacy or History of chronic HCV infection or <25 years of age combine with 6 months without visits) and low (CD4 >300 cels/uL + VL < 40 copies c…	Identification, active searching, patient tracking and reengagement	Patients presumably out-of-care (OOC) were classified in the three risk groups mentioned and prioritized. Identified OOC are reviewed and confirmed by nurses. Nurses’ knowledge of patients’ sociodemographic, psychosocial, and clinical factors, travel plans, shared care or other care arrangements, homelessness, mental illness, and/or chronic illness will help inform the confirmation of OOC status.	Motivational interview	A total of 1327 were identified as potentially OOC patients, 591 (45%) were identified as followed elsewhere, 442 (33%) out-of-care, 231 (17%) were in care and 62 (5%) were deceased or unknown. Among OOC patients contacted (361/443; 81%), 253(70%) reengaged in care, 13(3.6%) were unreachable and 95(26%) were contacted, but not yet reengaged.	More time was needed to reengage patients in the High-risk group and 63% (19/30) had detectable VLs at reengagement.
